# Supplementary material for: Artificial Intelligence in the Diagnosis and Quantitative Phenotyping of Hyperkinetic Movement Disorders: A Systematic Review
Source: J Clin Med. 2024 Nov 21;13(23):7009. doi: 10.3390/jcm13237009 (PMC11642074; doi:10.3390/jcm13237009)
Supplement: Supplementary file 1 [file jcm-13-07009-s001.zip]

Archive with 1 entries (1 files):
- jcm-3324582-supplementary.pdf
